# Supplementary material for: Fabrication of PES Modified by TiO2/Na2Ti3O7 Nanocomposite Mixed-Matrix Woven Membrane for Enhanced Performance of Forward Osmosis: Influence of Membrane Orientation and Feed Solutions
Source: Membranes (Basel). 2023 Jul 8;13(7):654. doi: 10.3390/membranes13070654 (PMC10383846; doi:10.3390/membranes13070654)
Supplement: Supplementary file 1 [file membranes-13-00654-s001.zip]

Archive with 1 entries (1 files):
- membranes-2455487-supplementary.pdf
